# Supplementary material for: Myeloid Zfhx3 deficiency protects against hypercapnia-induced suppression of host defense against influenza A virus
Source: JCI Insight. 2024 Jan 16;9(4):e170316. doi: 10.1172/jci.insight.170316 (PMC11143927; doi:10.1172/jci.insight.170316)
Supplement: Supporting data values [file jciinsight-9-170316-s046.xlsx]

## Sheet: Figure 4C
Z3+ Air	Z3+ HC	Z3- Air	Z3- HC
1.66	12.34	3.26	3.89
3.91	7.74	2.23	4.45
6.83	4.3	2.33	2.26
6.67	10.91	2.61	3.54
1.66	5.51		6.12
3.37	10.31
4.87	7.74
3.36	6.23
	7.65
	9.54

## Sheet: Figure 5A
Z3+ Air	Z3+ HC	Z3- Air	Z3- HC
0.5	9.125	2.625	5
0	5.375	5.5	4.5
0.75	2.5	3.625	0.075
0.25	6.25	4.875	1.625
0.875	5.375	0.075	2.125
5	5	0.5	0.125
1.125	5.1042
1.375

## Sheet: Figure 5D
Z3+ Air	Z3+ HC	Z3- Air	Z3- HC
0.5	1.25	0.125	0.625
0.25	0.625	0.25	0.375
0	2.5	0.125	0.125
0.25	1.458	0.125	0.333

## Sheet: Figure S1E
Z3+	Z3-
0.97	0.03
1.03	0.03
1.02	0.03
0.98	0.02
1.06	0.05
0.94	0.05
1.01	0.01
1	0.02

## Sheet: Figure S1F
Z3+	Z3-
0.94	0.013
1.19	0.005
1.01	0.01
0.87	0.018

## Sheet: Figure S2B
Z3+	Z3-
124	125
140	27.3
56	56.58
86.8	110.66
114	25.84

## Sheet: Figure S4B
Z3+ Air	Z3+ HC	Z3- Air	Z3- HC
0.2	0	1	0.2
0.1	0.1	1	3
0.1	0.3	1.6	0.1
0.3	0.1	0.2	0.4
0	0.2	0.9	0.3
0.2	0.5	0.1	0.1
0.2	0.6	0.1	2.5
0.2	0.5	0.2
0.1		1.2
0.6		0.8
0.3

## Sheet: Figure S6C
Air Z3+	HC Z3+	Air + IAV Z3+	HC + IAV Z3+	Air Z3-	HC Z3-	Air + IAV Z3-	HC + IAV Z3-
1.2	0.94	17.95	7.72	1.59	1.89	12.1	16.72
0.8	0.49	22.53	8.51	2.8	0.89	18.32	23.06
1.1	0.98	21.27	16.71	0.95	1.04	20.97	24.93
0.9	0.83	44.38	20.89	1.78	1.27	28.59	46.59
1	0.81	26.53	13.46			20	27.83

## Sheet: Figure S8A
Z3+ Air	Z3+ HC	Z3- Air	Z3- HC
35.8974	61.3636	18.8406	11.4035
17.5824	47.1429	18.75	21.6667
37.5	37.6471	16.092	21.9512
9.375	25	8.88889	23.6111
10.6061	38.5542	8.4507	20.9524
15.7895	39.1304	11.5385	12.5
17	52.1739		11.7117
